# Supplementary material for: Safe Prostatic Artery Embolization with Cyanoacrylate: Representative Cases Demonstrating Non-Target Artery Preservation
Source: Diagnostics (Basel). 2026 Jun 10;16(12):1785. doi: 10.3390/diagnostics16121785 (PMC13297664; doi:10.3390/diagnostics16121785)
Supplement: Supplementary file 1 [file diagnostics-16-01785-s001.zip]

Archive with 1 entries (1 files):
- diagnostics-4251760-supplementary.pdf
